# Supplementary material for: Environment-Sensitive Fluorescent Labelling of Peptides by Luciferin Analogues
Source: Int J Mol Sci. 2021 Dec 10;22(24):13312. doi: 10.3390/ijms222413312 (PMC8706149; doi:10.3390/ijms222413312)
Supplement: Supplementary file 1 [file ijms-22-13312-s001.zip]

Archive with 1 entries (1 files):
- ijms-1484482 supplementary CORRECT_EN.pdf
